# Supplementary material for: Capture of Essential Trace Elements and Phosphate Accumulation as a Basis for the Antimicrobial Activity of a New Ultramicrobacterium—Microbacterium lacticum Str. F2E
Source: Microorganisms. 2022 Jan 8;10(1):128. doi: 10.3390/microorganisms10010128 (PMC8777731; doi:10.3390/microorganisms10010128)
Supplement: Supplementary file 1 [file microorganisms-10-00128-s001.zip]

Archive with 1 entries (1 files):
- microorganisms-1528455-supplementary.pdf
